# Supplementary material for: Molecular characterization of carbendazim resistance of Fusarium species complex that causes sugarcane pokkah boeng disease
Source: BMC Genomics. 2019 Feb 7;20:115. doi: 10.1186/s12864-019-5479-6 (PMC6367828; doi:10.1186/s12864-019-5479-6)
Supplement: Supplementary file 7 — Table S5. GO functional enrichment of the DEGs in SJ51M and its corresponding wild type strain SJ51. SJ51_C and SJ51M_C represented without carbendazim treatment, while SJ51_E and SJ51M_E represented exposed to carbendazim treatment. (XLSX 47 kb) [file 12864_2019_5479_MOESM7_ESM.xlsx]

## Sheet: SJ51_E vs SJ51_C
Additional file7: Table S5. GO functional enrichment of the DEGs in SJ51_E vs SJ51_C. SJ51_C represented without carbendazim treatment, while SJ51_E represented exposed to carbendazim treatment.
GO ID	Gene ontology	GO term	Number of DEGs	p-value
GO:0005524	Molecular Function	ATP binding	12	0.0132918
GO:0055114	Biological Process	oxidation-reduction process	9	0.612734
GO:0055085	Biological Process	transmembrane transport	8	0.56078
GO:0017111	Molecular Function	nucleoside-triphosphatase activity	7	1.42215e-06
GO:0016021	Cellular Component	integral component of membrane	7	0.678336
GO:0016787	Molecular Function	hydrolase activity	6	0.0300866
GO:0003824	Molecular Function	catalytic activity	4	0.312949
GO:0008152	Biological Process	metabolic process	4	0.396361
GO:0003677	Molecular Function	DNA binding	4	0.697966
GO:0016491	Molecular Function	oxidoreductase activity	4	0.873591
GO:0022891	Molecular Function	substrate-specific transmembrane transporter activity	3	0.104846
GO:0004553	Molecular Function	hydrolase activity, hydrolyzing O-glycosyl compounds	3	0.149739
GO:0009055	Molecular Function	electron carrier activity	3	0.223645
GO:0005506	Molecular Function	iron ion binding	3	0.270546
GO:0003676	Molecular Function	nucleic acid binding	3	0.310906
GO:0046872	Molecular Function	metal ion binding	3	0.581876
GO:0005634	Cellular Component	nucleus	3	0.9529
GO:0034551	Biological Process	mitochondrial respiratory chain complex III assembly	2	0.00147045
GO:0015078	Molecular Function	hydrogen ion transmembrane transporter activity	2	0.00605725
GO:0006310	Biological Process	DNA recombination	2	0.00606792
GO:0005874	Cellular Component	microtubule	2	0.009705
GO:0008643	Biological Process	carbohydrate transport	2	0.0352405
GO:0006184	Biological Process	GTP catabolic process	2	0.0645943
GO:0003924	Molecular Function	GTPase activity	2	0.0931495
GO:0005739	Cellular Component	mitochondrion	2	0.160345
GO:0005525	Molecular Function	GTP binding	2	0.261009
GO:0006355	Biological Process	regulation of transcription, DNA-templated	2	0.433138
GO:0016020	Cellular Component	membrane	2	0.524782
GO:0005975	Biological Process	carbohydrate metabolic process	2	0.526238
GO:0020037	Molecular Function	heme binding	2	0.527569
GO:0005737	Cellular Component	cytoplasm	2	0.594534
GO:0006950	Biological Process	response to stress	2	0.79
GO:0015629	Cellular Component	actin cytoskeleton	1	0.00691106
GO:0032774	Biological Process	RNA biosynthetic process	1	0.00743134
GO:0030042	Biological Process	actin filament depolymerization	1	0.00743134
GO:0017057	Molecular Function	6-phosphogluconolactonase activity	1	0.00917993
GO:0003864	Molecular Function	3-methyl-2-oxobutanoate hydroxymethyltransferase activity	1	0.00917993
GO:0006417	Biological Process	regulation of translation	1	0.0148086
GO:0071555	Biological Process	cell wall organization	1	0.0148086
GO:0051103	Biological Process	DNA ligation involved in DNA repair	1	0.0148086
GO:0007033	Biological Process	vacuole organization	1	0.0148086
GO:0016712	Molecular Function	oxidoreductase activity, acting on paired donors, with incorporation or reduction of molecular oxygen, reduced flavin or flavoprotein as one donor, and incorporation of one atom of oxygen	1	0.018277
GO:0003830	Molecular Function	beta-1,4-mannosylglycoprotein 4-beta-N-acetylglucosaminyltransferase activity	1	0.018277
GO:0006878	Biological Process	cellular copper ion homeostasis	1	0.0221323
GO:0071704	Biological Process	organic substance metabolic process	1	0.0221323
GO:0006302	Biological Process	double-strand break repair	1	0.0221323
GO:0006623	Biological Process	protein targeting to vacuole	1	0.0221323
GO:0003910	Molecular Function	DNA ligase (ATP) activity	1	0.0272919
GO:0003950	Molecular Function	NAD+ ADP-ribosyltransferase activity	1	0.0272919
GO:0045263	Cellular Component	proton-transporting ATP synthase complex, coupling factor F(o)	1	0.0273712
GO:0000282	Biological Process	cellular bud site selection	1	0.0294027
GO:0006879	Biological Process	cellular iron ion homeostasis	1	0.0294027
GO:0033179	Cellular Component	proton-transporting V-type ATPase, V0 domain	1	0.0341012
GO:0005200	Molecular Function	structural constituent of cytoskeleton	1	0.0362254
GO:0003885	Molecular Function	D-arabinono-1,4-lactone oxidase activity	1	0.0362254
GO:0005779	Cellular Component	integral component of peroxisomal membrane	1	0.0407866
GO:0016559	Biological Process	peroxisome fission	1	0.0437852
GO:0043547	Biological Process	positive regulation of GTPase activity	1	0.0437852
GO:0051258	Biological Process	protein polymerization	1	0.0437852
GO:0007017	Biological Process	microtubule-based process	1	0.0437852
GO:0050525	Molecular Function	cutinase activity	1	0.0450782
GO:0015940	Biological Process	pantothenate biosynthetic process	1	0.050898
GO:0005096	Molecular Function	GTPase activator activity	1	0.053851
GO:0006487	Biological Process	protein N-linked glycosylation	1	0.0579591
GO:0051056	Biological Process	regulation of small GTPase mediated signal transduction	1	0.0579591
GO:0005618	Cellular Component	cell wall	1	0.0605783
GO:0003884	Molecular Function	D-amino-acid oxidase activity	1	0.0625445
GO:0031418	Molecular Function	L-ascorbic acid binding	1	0.0625445
GO:0005871	Cellular Component	kinesin complex	1	0.0670883
GO:0016568	Biological Process	chromatin modification	1	0.0719275
GO:0019239	Molecular Function	deaminase activity	1	0.0796967
GO:0007018	Biological Process	microtubule-based movement	1	0.0856931
GO:0004026	Molecular Function	alcohol O-acetyltransferase activity	1	0.0881566
GO:0003777	Molecular Function	microtubule motor activity	1	0.104848
GO:0030151	Molecular Function	molybdenum ion binding	1	0.104848
GO:0006098	Biological Process	pentose-phosphate shunt	1	0.105968
GO:0006897	Biological Process	endocytosis	1	0.112628
GO:0016798	Molecular Function	hydrolase activity, acting on glycosyl bonds	1	0.11308
GO:0015986	Biological Process	ATP synthesis coupled proton transport	1	0.119239
GO:0008017	Molecular Function	microtubule binding	1	0.121238
GO:0015991	Biological Process	ATP hydrolysis coupled proton transport	1	0.132318
GO:0016831	Molecular Function	carboxy-lyase activity	1	0.145273
GO:0005743	Cellular Component	mitochondrial inner membrane	1	0.159709
GO:0003779	Molecular Function	actin binding	1	0.16866
GO:0016881	Molecular Function	acid-amino acid ligase activity	1	0.176315
GO:0051537	Molecular Function	2 iron, 2 sulfur cluster binding	1	0.183901
GO:0006066	Biological Process	alcohol metabolic process	1	0.194914
GO:0008081	Molecular Function	phosphoric diester hydrolase activity	1	0.206248
GO:0044237	Biological Process	cellular metabolic process	1	0.224533
GO:0005488	Molecular Function	binding	1	0.235111
GO:0005543	Molecular Function	phospholipid binding	1	0.242164
GO:0003899	Molecular Function	DNA-directed RNA polymerase activity	1	0.256078
GO:0006260	Biological Process	DNA replication	1	0.258671
GO:0016706	Molecular Function	oxidoreductase activity, acting on paired donors, with incorporation or reduction of molecular oxygen, 2-oxoglutarate as one donor, and incorporation of one atom each of oxygen into both donors	1	0.283158
GO:0004672	Molecular Function	protein kinase activity	1	0.296332
GO:0016772	Molecular Function	transferase activity, transferring phosphorus-containing groups	1	0.302829
GO:0007165	Biological Process	signal transduction	1	0.306
GO:0042626	Molecular Function	ATPase activity, coupled to transmembrane movement of substances	1	0.328234
GO:0050662	Molecular Function	coenzyme binding	1	0.352728
GO:0008026	Molecular Function	ATP-dependent helicase activity	1	0.364644
GO:0008762	Molecular Function	UDP-N-acetylmuramate dehydrogenase activity	1	0.37052
GO:0005576	Cellular Component	extracellular region	1	0.374582
GO:0006629	Biological Process	lipid metabolic process	1	0.376434
GO:0003333	Biological Process	amino acid transmembrane transport	1	0.399501
GO:0005622	Cellular Component	intracellular	1	0.409048
GO:0032259	Biological Process	methylation	1	0.421732
GO:0008168	Molecular Function	methyltransferase activity	1	0.426423
GO:0006200	Biological Process	ATP catabolic process	1	0.451508
GO:0010181	Molecular Function	FMN binding	1	0.462621
GO:0015171	Molecular Function	amino acid transmembrane transporter activity	1	0.462621
GO:0043565	Molecular Function	sequence-specific DNA binding	1	0.505876
GO:0003700	Molecular Function	sequence-specific DNA binding transcription factor activity	1	0.523983
GO:0005840	Cellular Component	ribosome	1	0.562173
GO:0030170	Molecular Function	pyridoxal phosphate binding	1	0.562373
GO:0000166	Molecular Function	nucleotide binding	1	0.605178
GO:0006468	Biological Process	protein phosphorylation	1	0.654877
GO:0016705	Molecular Function	oxidoreductase activity, acting on paired donors, with incorporation or reduction of molecular oxygen	1	0.713093
GO:0050660	Molecular Function	flavin adenine dinucleotide binding	1	0.733923
GO:0006357	Biological Process	regulation of transcription from RNA polymerase II promoter	1	0.965973
GO:0000981	Molecular Function	sequence-specific DNA binding RNA polymerase II transcription factor activity	1	0.980256
GO:0008270	Molecular Function	zinc ion binding	1	0.999765

## Sheet: SJ51M_E vs SJ51M_C
Additional file7: Table S5. GO functional enrichment of the DEGs in SJ51M_E vs SJ51M_C. SJ51M_C represented without carbendazim treatment, while SJ51M_E represented exposed to carbendazim treatment.
GO ID	Gene ontology	GO term	Number of DEGs	p-value
GO:0005524	Molecular Function	ATP binding	26	1.076e-05
GO:0055114	Biological Process	oxidation-reduction process	22	0.32229
GO:0016021	Cellular Component	integral component of membrane	16	0.328946
GO:0016491	Molecular Function	oxidoreductase activity	13	0.292946
GO:0055085	Biological Process	transmembrane transport	12	0.606488
GO:0003677	Molecular Function	DNA binding	10	0.320987
GO:0006950	Biological Process	response to stress	9	0.2772
GO:0005975	Biological Process	carbohydrate metabolic process	8	0.0303911
GO:0017111	Molecular Function	nucleoside-triphosphatase activity	7	6.73767e-05
GO:0008152	Biological Process	metabolic process	7	0.513032
GO:0006260	Biological Process	DNA replication	6	3.16378e-05
GO:0016787	Molecular Function	hydrolase activity	6	0.246992
GO:0008270	Molecular Function	zinc ion binding	6	0.996219
GO:0046872	Molecular Function	metal ion binding	5	0.623857
GO:0022891	Molecular Function	substrate-specific transmembrane transporter activity	4	0.145108
GO:0004553	Molecular Function	hydrolase activity, hydrolyzing O-glycosyl compounds	4	0.21666
GO:0016020	Cellular Component	membrane	4	0.406351
GO:0005634	Cellular Component	nucleus	4	0.99783
GO:0043140	Molecular Function	ATP-dependent 3'-5' DNA helicase activity	3	1.6865e-05
GO:0006271	Biological Process	DNA strand elongation involved in DNA replication	3	3.64715e-05
GO:0042555	Cellular Component	MCM complex	3	3.91353e-05
GO:0005656	Cellular Component	nuclear pre-replicative complex	3	3.91353e-05
GO:0031261	Cellular Component	DNA replication preinitiation complex	3	3.91353e-05
GO:0031298	Cellular Component	replication fork protection complex	3	3.91353e-05
GO:0000727	Biological Process	double-strand break repair via break-induced replication	3	7.2113e-05
GO:0006267	Biological Process	pre-replicative complex assembly involved in nuclear cell cycle DNA replication	3	0.000197351
GO:0005871	Cellular Component	kinesin complex	3	0.000226465
GO:0003688	Molecular Function	DNA replication origin binding	3	0.000333562
GO:0006270	Biological Process	DNA replication initiation	3	0.000413346
GO:0007018	Biological Process	microtubule-based movement	3	0.000740713
GO:0003777	Molecular Function	microtubule motor activity	3	0.000842844
GO:0008017	Molecular Function	microtubule binding	3	0.00136164
GO:0003887	Molecular Function	DNA-directed DNA polymerase activity	3	0.00245444
GO:0005874	Cellular Component	microtubule	3	0.00260814
GO:0004386	Molecular Function	helicase activity	3	0.0125639
GO:0008643	Biological Process	carbohydrate transport	3	0.0242513
GO:0005622	Cellular Component	intracellular	3	0.0713762
GO:0006508	Biological Process	proteolysis	3	0.56596
GO:0006355	Biological Process	regulation of transcription, DNA-templated	3	0.6017
GO:0005737	Cellular Component	cytoplasm	3	0.721628
GO:0003824	Molecular Function	catalytic activity	3	0.886814
GO:0006268	Biological Process	DNA unwinding involved in DNA replication	2	0.000721747
GO:0009378	Molecular Function	four-way junction helicase activity	2	0.000788089
GO:0030466	Biological Process	chromatin silencing at silent mating-type cassette	2	0.00142874
GO:0043142	Molecular Function	single-stranded DNA-dependent ATPase activity	2	0.00155931
GO:0006348	Biological Process	chromatin silencing at telomere	2	0.00235692
GO:0047750	Molecular Function	cholestenol delta-isomerase activity	2	0.00381546
GO:0016125	Biological Process	sterol metabolic process	2	0.00484914
GO:0005618	Cellular Component	cell wall	2	0.00554318
GO:0034551	Biological Process	mitochondrial respiratory chain complex III assembly	2	0.00639974
GO:0003697	Molecular Function	single-stranded DNA binding	2	0.00886774
GO:0006979	Biological Process	response to oxidative stress	2	0.0195663
GO:0004601	Molecular Function	peroxidase activity	2	0.0342521
GO:0005783	Cellular Component	endoplasmic reticulum	2	0.0705112
GO:0003682	Molecular Function	chromatin binding	2	0.071496
GO:0006281	Biological Process	DNA repair	2	0.288636
GO:0007165	Biological Process	signal transduction	2	0.3361
GO:0006200	Biological Process	ATP catabolic process	2	0.357936
GO:0003700	Molecular Function	sequence-specific DNA binding transcription factor activity	2	0.378142
GO:0000166	Molecular Function	nucleotide binding	2	0.490178
GO:0005525	Molecular Function	GTP binding	2	0.531411
GO:0050660	Molecular Function	flavin adenine dinucleotide binding	2	0.680564
GO:0020037	Molecular Function	heme binding	2	0.825686
GO:0005506	Molecular Function	iron ion binding	2	0.838695
GO:0006357	Biological Process	regulation of transcription from RNA polymerase II promoter	2	0.993397
GO:0005971	Cellular Component	ribonucleoside-diphosphate reductase complex	1	0.0129207
GO:0000942	Cellular Component	condensed nuclear chromosome outer kinetochore	1	0.0129207
GO:0005663	Cellular Component	DNA replication factor C complex	1	0.0129207
GO:0035066	Biological Process	positive regulation of histone acetylation	1	0.0156704
GO:0006337	Biological Process	nucleosome disassembly	1	0.0156704
GO:0006335	Biological Process	DNA replication-dependent nucleosome assembly	1	0.0156704
GO:0043618	Biological Process	regulation of transcription from RNA polymerase II promoter in response to stress	1	0.0156704
GO:0051382	Biological Process	kinetochore assembly	1	0.0156704
GO:0046513	Biological Process	ceramide biosynthetic process	1	0.0156704
GO:0043486	Biological Process	histone exchange	1	0.0156704
GO:0003689	Molecular Function	DNA clamp loader activity	1	0.0163709
GO:0047682	Molecular Function	aryl-alcohol oxidase activity	1	0.0163709
GO:0004748	Molecular Function	ribonucleoside-diphosphate reductase activity, thioredoxin disulfide as acceptor	1	0.0163709
GO:0052736	Molecular Function	beta-glucanase activity	1	0.0163709
GO:0050291	Molecular Function	sphingosine N-acyltransferase activity	1	0.0163709
GO:0000796	Cellular Component	condensin complex	1	0.0256782
GO:0031160	Cellular Component	spore wall	1	0.0256782
GO:0034605	Biological Process	cellular response to heat	1	0.0310978
GO:0044255	Biological Process	cellular lipid metabolic process	1	0.0310978
GO:0006336	Biological Process	DNA replication-independent nucleosome assembly	1	0.0310978
GO:0042243	Biological Process	asexual spore wall assembly	1	0.0310978
GO:0071555	Biological Process	cell wall organization	1	0.0310978
GO:0003918	Molecular Function	DNA topoisomerase type II (ATP-hydrolyzing) activity	1	0.0324762
GO:0005199	Molecular Function	structural constituent of cell wall	1	0.0324762
GO:0004140	Molecular Function	dephospho-CoA kinase activity	1	0.0324762
GO:0003712	Molecular Function	transcription cofactor activity	1	0.0324762
GO:0003838	Molecular Function	sterol 24-C-methyltransferase activity	1	0.0324762
GO:0005811	Cellular Component	lipid particle	1	0.0382747
GO:0019028	Cellular Component	viral capsid	1	0.0382747
GO:0006265	Biological Process	DNA topological change	1	0.0462858
GO:0007076	Biological Process	mitotic chromosome condensation	1	0.0462858
GO:0009277	Cellular Component	fungal-type cell wall	1	0.050712
GO:0001302	Biological Process	replicative cell aging	1	0.0612382
GO:0003847	Molecular Function	1-alkyl-2-acetylglycerophosphocholine esterase activity	1	0.0639072
GO:0042393	Molecular Function	histone binding	1	0.0639072
GO:0005779	Cellular Component	integral component of peroxisomal membrane	1	0.0751172
GO:0006801	Biological Process	superoxide metabolic process	1	0.0759585
GO:0006031	Biological Process	chitin biosynthetic process	1	0.0759585
GO:0015299	Molecular Function	solute	1	0.0792413
GO:0003678	Molecular Function	DNA helicase activity	1	0.0792413
GO:0016151	Molecular Function	nickel cation binding	1	0.0792413
GO:0016559	Biological Process	peroxisome fission	1	0.0904504
GO:0015937	Biological Process	coenzyme A biosynthetic process	1	0.0904504
GO:0006694	Biological Process	steroid biosynthetic process	1	0.0904504
GO:0006817	Biological Process	phosphate ion transport	1	0.0904504
GO:0032508	Biological Process	DNA duplex unwinding	1	0.104717
GO:0016042	Biological Process	lipid catabolic process	1	0.104717
GO:0005315	Molecular Function	inorganic phosphate transmembrane transporter activity	1	0.109167
GO:0031418	Molecular Function	L-ascorbic acid binding	1	0.109167
GO:0007059	Biological Process	chromosome segregation	1	0.118763
GO:0000723	Biological Process	telomere maintenance	1	0.118763
GO:0004003	Molecular Function	ATP-dependent DNA helicase activity	1	0.123766
GO:0004100	Molecular Function	chitin synthase activity	1	0.123766
GO:0046933	Molecular Function	proton-transporting ATP synthase activity, rotational mechanism	1	0.138128
GO:0038032	Biological Process	termination of G-protein coupled receptor signaling pathway	1	0.159603
GO:0006032	Biological Process	chitin catabolic process	1	0.172796
GO:0030151	Molecular Function	molybdenum ion binding	1	0.179831
GO:0008484	Molecular Function	sulfuric ester hydrolase activity	1	0.179831
GO:0004568	Molecular Function	chitinase activity	1	0.179831
GO:0016798	Molecular Function	hydrolase activity, acting on glycosyl bonds	1	0.193282
GO:0008239	Molecular Function	dipeptidyl-peptidase activity	1	0.193282
GO:0030163	Biological Process	protein catabolic process	1	0.19857
GO:0005741	Cellular Component	mitochondrial outer membrane	1	0.19878
GO:0004725	Molecular Function	protein tyrosine phosphatase activity	1	0.206515
GO:0015851	Biological Process	nucleobase transport	1	0.211157
GO:0035335	Biological Process	peptidyl-tyrosine dephosphorylation	1	0.211157
GO:0015205	Molecular Function	nucleobase transmembrane transporter activity	1	0.219533
GO:0006310	Biological Process	DNA recombination	1	0.223549
GO:0015986	Biological Process	ATP synthesis coupled proton transport	1	0.235748
GO:0004222	Molecular Function	metalloendopeptidase activity	1	0.244938
GO:0008812	Molecular Function	choline dehydrogenase activity	1	0.257331
GO:0003684	Molecular Function	damaged DNA binding	1	0.269523
GO:0006633	Biological Process	fatty acid biosynthetic process	1	0.271218
GO:0016846	Molecular Function	carbon-sulfur lyase activity	1	0.281516
GO:0016702	Molecular Function	oxidoreductase activity, acting on single donors with incorporation of molecular oxygen, incorporation of two atoms of oxygen	1	0.281516
GO:0008237	Molecular Function	metallopeptidase activity	1	0.304921
GO:0051301	Biological Process	cell division	1	0.326749
GO:0006807	Biological Process	nitrogen compound metabolic process	1	0.326749
GO:0006397	Biological Process	mRNA processing	1	0.326749
GO:0016853	Molecular Function	isomerase activity	1	0.32757
GO:0004177	Molecular Function	aminopeptidase activity	1	0.32757
GO:0016788	Molecular Function	hydrolase activity, acting on ester bonds	1	0.349488
GO:0006066	Biological Process	alcohol metabolic process	1	0.368141
GO:0016887	Molecular Function	ATPase activity	1	0.381044
GO:0030246	Molecular Function	carbohydrate binding	1	0.401234
GO:0044237	Biological Process	cellular metabolic process	1	0.416355
GO:0005507	Molecular Function	copper ion binding	1	0.430302
GO:0006812	Biological Process	cation transport	1	0.434604
GO:0016706	Molecular Function	oxidoreductase activity, acting on paired donors, with incorporation or reduction of molecular oxygen, 2-oxoglutarate as one donor, and incorporation of one atom each of oxygen into both donors	1	0.4489
GO:0007264	Biological Process	small GTPase mediated signal transduction	1	0.452289
GO:0009058	Biological Process	biosynthetic process	1	0.460925
GO:0016772	Molecular Function	transferase activity, transferring phosphorus-containing groups	1	0.475674
GO:0004252	Molecular Function	serine-type endopeptidase activity	1	0.484309
GO:0016620	Molecular Function	oxidoreductase activity, acting on the aldehyde or oxo group of donors, NAD or NADP as acceptor	1	0.492804
GO:0016810	Molecular Function	hydrolase activity, acting on carbon-nitrogen (but not peptide) bonds	1	0.492804
GO:0006366	Biological Process	transcription from RNA polymerase II promoter	1	0.494141
GO:0042626	Molecular Function	ATPase activity, coupled to transmembrane movement of substances	1	0.509379
GO:0050662	Molecular Function	coenzyme binding	1	0.540935
GO:0008762	Molecular Function	UDP-N-acetylmuramate dehydrogenase activity	1	0.563276
GO:0005509	Molecular Function	calcium ion binding	1	0.584538
GO:0006184	Biological Process	GTP catabolic process	1	0.588719
GO:0003924	Molecular Function	GTPase activity	1	0.604775
GO:0005215	Molecular Function	transporter activity	1	0.624035
GO:0008080	Molecular Function	N-acetyltransferase activity	1	0.624035
GO:0006629	Biological Process	lipid metabolic process	1	0.632162
GO:0003333	Biological Process	amino acid transmembrane transport	1	0.66038
GO:0015171	Molecular Function	amino acid transmembrane transporter activity	1	0.670966
GO:0010181	Molecular Function	FMN binding	1	0.670966
GO:0032259	Biological Process	methylation	1	0.686455
GO:0043565	Molecular Function	sequence-specific DNA binding	1	0.716855
GO:0006810	Biological Process	transport	1	0.724113
GO:0016740	Molecular Function	transferase activity	1	0.726158
GO:0005739	Cellular Component	mitochondrion	1	0.746913
GO:0005840	Cellular Component	ribosome	1	0.787519
GO:0004674	Molecular Function	protein serine/threonine kinase activity	1	0.804041
GO:0003723	Molecular Function	RNA binding	1	0.855131
GO:0006468	Biological Process	protein phosphorylation	1	0.894896
GO:0006351	Biological Process	transcription, DNA-templated	1	0.906147
GO:0009055	Molecular Function	electron carrier activity	1	0.949156
GO:0003676	Molecular Function	nucleic acid binding	1	0.971974
GO:0000981	Molecular Function	sequence-specific DNA binding RNA polymerase II transcription factor activity	1	0.999111

## Sheet: SJ51M_C vs SJ51_C
Additional file7: Table S5. GO functional enrichment of the DEGs in SJ51M_C vs SJ51_C. SJ51_C and SJ51M_C represented without carbendazim treatment.
GO ID	Gene ontology	GO term	Number of DEGs	p-value
GO:0055114	Biological Process	oxidation-reduction process	55	3.75543e-07
GO:0016491	Molecular Function	oxidoreductase activity	36	3.53468e-07
GO:0008270	Molecular Function	zinc ion binding	31	0.00360268
GO:0016021	Cellular Component	integral component of membrane	24	0.0405561
GO:0055085	Biological Process	transmembrane transport	19	0.582806
GO:0005524	Molecular Function	ATP binding	15	0.493899
GO:0005634	Cellular Component	nucleus	13	0.594877
GO:0006357	Biological Process	regulation of transcription from RNA polymerase II promoter	11	0.429326
GO:0000981	Molecular Function	sequence-specific DNA binding RNA polymerase II transcription factor activity	10	0.449043
GO:0020037	Molecular Function	heme binding	9	0.0278324
GO:0005506	Molecular Function	iron ion binding	9	0.0330545
GO:0003677	Molecular Function	DNA binding	9	0.819233
GO:0006950	Biological Process	response to stress	9	0.0112944
GO:0008152	Biological Process	metabolic process	8	0.784386
GO:0009055	Molecular Function	electron carrier activity	7	0.105742
GO:0046872	Molecular Function	metal ion binding	7	0.60544
GO:0006508	Biological Process	proteolysis	7	0.141078
GO:0016705	Molecular Function	oxidoreductase activity, acting on paired donors, with incorporation or reduction of molecular oxygen	6	0.0809116
GO:0016787	Molecular Function	hydrolase activity	6	0.526268
GO:0003824	Molecular Function	catalytic activity	6	0.698806
GO:0016747	Molecular Function	transferase activity, transferring acyl groups other than amino-acyl groups	5	0.00167101
GO:0042626	Molecular Function	ATPase activity, coupled to transmembrane movement of substances	5	0.00259968
GO:0010181	Molecular Function	FMN binding	5	0.0169864
GO:0016020	Cellular Component	membrane	5	0.367122
GO:0006200	Biological Process	ATP catabolic process	5	0.0370231
GO:0006810	Biological Process	transport	5	0.0387527
GO:0005576	Cellular Component	extracellular region	4	0.0209737
GO:0005975	Biological Process	carbohydrate metabolic process	4	0.798878
GO:0004252	Molecular Function	serine-type endopeptidase activity	3	0.0601624
GO:0050662	Molecular Function	coenzyme binding	3	0.0883168
GO:0017111	Molecular Function	nucleoside-triphosphatase activity	3	0.168249
GO:0016740	Molecular Function	transferase activity	3	0.255972
GO:0022891	Molecular Function	substrate-specific transmembrane transporter activity	3	0.531811
GO:0004497	Molecular Function	monooxygenase activity	3	0.537274
GO:0009058	Biological Process	biosynthetic process	3	0.0603073
GO:0006351	Biological Process	transcription, DNA-templated	3	0.670361
GO:0005315	Molecular Function	inorganic phosphate transmembrane transporter activity	2	0.00979674
GO:0015078	Molecular Function	hydrogen ion transmembrane transporter activity	2	0.0333152
GO:0008812	Molecular Function	choline dehydrogenase activity	2	0.0607627
GO:0016702	Molecular Function	oxidoreductase activity, acting on single donors with incorporation of molecular oxygen, incorporation of two atoms of oxygen	2	0.0733066
GO:0016811	Molecular Function	hydrolase activity, acting on carbon-nitrogen (but not peptide) bonds, in linear amides	2	0.0733066
GO:0004190	Molecular Function	aspartic-type endopeptidase activity	2	0.0865952
GO:0016301	Molecular Function	kinase activity	2	0.210169
GO:0016884	Molecular Function	carbon-nitrogen ligase activity, with glutamine as amido-N-donor	2	0.226805
GO:0005215	Molecular Function	transporter activity	2	0.384493
GO:0008168	Molecular Function	methyltransferase activity	2	0.392513
GO:0015171	Molecular Function	amino acid transmembrane transporter activity	2	0.447244
GO:0050660	Molecular Function	flavin adenine dinucleotide binding	2	0.834344
GO:0004553	Molecular Function	hydrolase activity, hydrolyzing O-glycosyl compounds	2	0.845715
GO:0045263	Cellular Component	proton-transporting ATP synthase complex, coupling factor F(o)	2	0.0014631
GO:0005743	Cellular Component	mitochondrial inner membrane	2	0.0591248
GO:0005737	Cellular Component	cytoplasm	2	0.947942
GO:0071704	Biological Process	organic substance metabolic process	2	0.00156598
GO:0006817	Biological Process	phosphate ion transport	2	0.00747973
GO:0015986	Biological Process	ATP synthesis coupled proton transport	2	0.0574681
GO:0006066	Biological Process	alcohol metabolic process	2	0.14379
GO:0044237	Biological Process	cellular metabolic process	2	0.18483
GO:0008643	Biological Process	carbohydrate transport	2	0.23587
GO:0016310	Biological Process	phosphorylation	2	0.347421
GO:0003333	Biological Process	amino acid transmembrane transport	2	0.468803
GO:0032259	Biological Process	methylation	2	0.506279
GO:0050353	Molecular Function	trimethyllysine dioxygenase activity	1	0.0224908
GO:0047682	Molecular Function	aryl-alcohol oxidase activity	1	0.0224908
GO:0050086	Molecular Function	mannitol 2-dehydrogenase activity	1	0.0224908
GO:0043295	Molecular Function	glutathione binding	1	0.0224908
GO:0051907	Molecular Function	S-(hydroxymethyl)glutathione synthase activity	1	0.0224908
GO:0050151	Molecular Function	oleate hydratase activity	1	0.0444792
GO:0003830	Molecular Function	beta-1,4-mannosylglycoprotein 4-beta-N-acetylglucosaminyltransferase activity	1	0.0444792
GO:0008892	Molecular Function	guanine deaminase activity	1	0.0444792
GO:0008757	Molecular Function	S-adenosylmethionine-dependent methyltransferase activity	1	0.0444792
GO:0016712	Molecular Function	oxidoreductase activity, acting on paired donors, with incorporation or reduction of molecular oxygen, reduced flavin or flavoprotein as one donor, and incorporation of one atom of oxygen	1	0.0444792
GO:0033897	Molecular Function	ribonuclease T2 activity	1	0.0659762
GO:0031177	Molecular Function	phosphopantetheine binding	1	0.0869928
GO:0016832	Molecular Function	aldehyde-lyase activity	1	0.10754
GO:0018580	Molecular Function	nitronate monooxygenase activity	1	0.10754
GO:0016708	Molecular Function	oxidoreductase activity, acting on paired donors, with incorporation or reduction of molecular oxygen, NAD(P)H as one donor, and incorporation of two atoms of oxygen into one donor	1	0.127627
GO:0031418	Molecular Function	L-ascorbic acid binding	1	0.147266
GO:0003884	Molecular Function	D-amino-acid oxidase activity	1	0.147266
GO:0008677	Molecular Function	2-dehydropantoate 2-reductase activity	1	0.185235
GO:0004096	Molecular Function	catalase activity	1	0.185235
GO:0019239	Molecular Function	deaminase activity	1	0.185235
GO:0045735	Molecular Function	nutrient reservoir activity	1	0.203585
GO:0004650	Molecular Function	polygalacturonase activity	1	0.221524
GO:0008061	Molecular Function	chitin binding	1	0.221524
GO:0004568	Molecular Function	chitinase activity	1	0.239062
GO:0008484	Molecular Function	sulfuric ester hydrolase activity	1	0.239062
GO:0016798	Molecular Function	hydrolase activity, acting on glycosyl bonds	1	0.256208
GO:0004181	Molecular Function	metallocarboxypeptidase activity	1	0.27297
GO:0042802	Molecular Function	identical protein binding	1	0.27297
GO:0015205	Molecular Function	nucleobase transmembrane transporter activity	1	0.289356
GO:0003993	Molecular Function	acid phosphatase activity	1	0.305376
GO:0016831	Molecular Function	carboxy-lyase activity	1	0.321037
GO:0003887	Molecular Function	DNA-directed DNA polymerase activity	1	0.321037
GO:0016773	Molecular Function	phosphotransferase activity, alcohol group as acceptor	1	0.321037
GO:0001104	Molecular Function	RNA polymerase II transcription cofactor activity	1	0.336347
GO:0004601	Molecular Function	peroxidase activity	1	0.336347
GO:0004871	Molecular Function	signal transducer activity	1	0.351315
GO:0016881	Molecular Function	acid-amino acid ligase activity	1	0.380251
GO:0051537	Molecular Function	2 iron, 2 sulfur cluster binding	1	0.394234
GO:0008483	Molecular Function	transaminase activity	1	0.394234
GO:0015035	Molecular Function	protein disulfide oxidoreductase activity	1	0.447104
GO:0005488	Molecular Function	binding	1	0.483724
GO:0051082	Molecular Function	unfolded protein binding	1	0.483724
GO:0008233	Molecular Function	peptidase activity	1	0.495387
GO:0005507	Molecular Function	copper ion binding	1	0.53948
GO:0004672	Molecular Function	protein kinase activity	1	0.579745
GO:0016620	Molecular Function	oxidoreductase activity, acting on the aldehyde or oxo group of donors, NAD or NADP as acceptor	1	0.60763
GO:0016810	Molecular Function	hydrolase activity, acting on carbon-nitrogen (but not peptide) bonds	1	0.60763
GO:0050661	Molecular Function	NADP binding	1	0.625191
GO:0008026	Molecular Function	ATP-dependent helicase activity	1	0.673326
GO:0003924	Molecular Function	GTPase activity	1	0.721773
GO:0008080	Molecular Function	N-acetyltransferase activity	1	0.740284
GO:0030170	Molecular Function	pyridoxal phosphate binding	1	0.869769
GO:0005525	Molecular Function	GTP binding	1	0.916031
GO:0003723	Molecular Function	RNA binding	1	0.930225
GO:0003676	Molecular Function	nucleic acid binding	1	0.992748
GO:0000942	Cellular Component	condensed nuclear chromosome outer kinetochore	1	0.0159255
GO:0016592	Cellular Component	mediator complex	1	0.251521
GO:0005622	Cellular Component	intracellular	1	0.704097
GO:0005739	Cellular Component	mitochondrion	1	0.816618
GO:0051382	Biological Process	kinetochore assembly	1	0.0231018
GO:0007346	Biological Process	regulation of mitotic cell cycle	1	0.0231018
GO:0045329	Biological Process	carnitine biosynthetic process	1	0.0231018
GO:0046585	Biological Process	enniatin biosynthetic process	1	0.0231018
GO:0019184	Biological Process	nonribosomal peptide biosynthetic process	1	0.0231018
GO:0019538	Biological Process	protein metabolic process	1	0.0231018
GO:0044238	Biological Process	primary metabolic process	1	0.0456735
GO:0006147	Biological Process	guanine catabolic process	1	0.0456735
GO:0009267	Biological Process	cellular response to starvation	1	0.0456735
GO:0046294	Biological Process	formaldehyde catabolic process	1	0.0456735
GO:0042026	Biological Process	protein refolding	1	0.0892749
GO:0042744	Biological Process	hydrogen peroxide catabolic process	1	0.130897
GO:0019439	Biological Process	aromatic compound catabolic process	1	0.130897
GO:0006487	Biological Process	protein N-linked glycosylation	1	0.17063
GO:0007059	Biological Process	chromosome segregation	1	0.17063
GO:0034551	Biological Process	mitochondrial respiratory chain complex III assembly	1	0.17063
GO:0006631	Biological Process	fatty acid metabolic process	1	0.189815
GO:0016568	Biological Process	chromatin modification	1	0.208559
GO:0006032	Biological Process	chitin catabolic process	1	0.244765
GO:0006979	Biological Process	response to oxidative stress	1	0.279325
GO:0043086	Biological Process	negative regulation of catalytic activity	1	0.279325
GO:0006096	Biological Process	glycolytic process	1	0.279325
GO:0015851	Biological Process	nucleobase transport	1	0.296012
GO:0007165	Biological Process	signal transduction	1	0.443156
GO:0006807	Biological Process	nitrogen compound metabolic process	1	0.443156
GO:0006457	Biological Process	protein folding	1	0.660106
GO:0006184	Biological Process	GTP catabolic process	1	0.731471
GO:0006281	Biological Process	DNA repair	1	0.797723
GO:0006468	Biological Process	protein phosphorylation	1	0.964345
GO:0006355	Biological Process	regulation of transcription, DNA-templated	1	0.990719

## Sheet: SJ51M_E vs SJ51_E
Additional file7: Table S5. GO functional enrichment of the DEGs in SJ51M_E vs SJ51_E. SJ51_E and SJ51M_E represented exposed to carbendazim treatment.
GO ID	Gene ontology	GO term	Number of DEGs	p-value
GO:0055114	Biological Process	oxidation-reduction process	45	0.0209476
GO:0016021	Cellular Component	integral component of membrane	33	0.0613982
GO:0016491	Molecular Function	oxidoreductase activity	30	0.00284903
GO:0055085	Biological Process	transmembrane transport	29	0.0800548
GO:0008270	Molecular Function	zinc ion binding	27	0.188044
GO:0005524	Molecular Function	ATP binding	24	0.0621432
GO:0005634	Cellular Component	nucleus	20	0.530267
GO:0003677	Molecular Function	DNA binding	16	0.286982
GO:0006950	Biological Process	response to stress	16	0.000156293
GO:0000981	Molecular Function	sequence-specific DNA binding RNA polymerase II transcription factor activity	12	0.42448
GO:0006357	Biological Process	regulation of transcription from RNA polymerase II promoter	12	0.510092
GO:0006508	Biological Process	proteolysis	10	0.0282679
GO:0009055	Molecular Function	electron carrier activity	8	0.104288
GO:0046872	Molecular Function	metal ion binding	8	0.651769
GO:0020037	Molecular Function	heme binding	7	0.250783
GO:0016787	Molecular Function	hydrolase activity	7	0.541059
GO:0016020	Cellular Component	membrane	7	0.382385
GO:0005737	Cellular Component	cytoplasm	7	0.513621
GO:0008152	Biological Process	metabolic process	7	0.948353
GO:0022891	Molecular Function	substrate-specific transmembrane transporter activity	6	0.114779
GO:0006200	Biological Process	ATP catabolic process	6	0.0199244
GO:0042626	Molecular Function	ATPase activity, coupled to transmembrane movement of substances	5	0.00548862
GO:0017111	Molecular Function	nucleoside-triphosphatase activity	5	0.026167
GO:0015171	Molecular Function	amino acid transmembrane transporter activity	5	0.0330391
GO:0016705	Molecular Function	oxidoreductase activity, acting on paired donors, with incorporation or reduction of molecular oxygen	5	0.289256
GO:0005506	Molecular Function	iron ion binding	5	0.612365
GO:0003676	Molecular Function	nucleic acid binding	5	0.680762
GO:0003333	Biological Process	amino acid transmembrane transport	5	0.035076
GO:0006351	Biological Process	transcription, DNA-templated	5	0.36486
GO:0051082	Molecular Function	unfolded protein binding	4	0.00698914
GO:0016747	Molecular Function	transferase activity, transferring acyl groups other than amino-acyl groups	4	0.0196899
GO:0016740	Molecular Function	transferase activity	4	0.155755
GO:0005525	Molecular Function	GTP binding	4	0.327909
GO:0003824	Molecular Function	catalytic activity	4	0.968794
GO:0008643	Biological Process	carbohydrate transport	4	0.0215228
GO:0004601	Molecular Function	peroxidase activity	3	0.0114503
GO:0004190	Molecular Function	aspartic-type endopeptidase activity	3	0.0199865
GO:0005507	Molecular Function	copper ion binding	3	0.0616056
GO:0010181	Molecular Function	FMN binding	3	0.266649
GO:0004497	Molecular Function	monooxygenase activity	3	0.656041
GO:0050660	Molecular Function	flavin adenine dinucleotide binding	3	0.738538
GO:0005622	Cellular Component	intracellular	3	0.262633
GO:0005739	Cellular Component	mitochondrion	3	0.45144
GO:0042026	Biological Process	protein refolding	3	7.42963e-05
GO:0006979	Biological Process	response to oxidative stress	3	0.00554538
GO:0006807	Biological Process	nitrogen compound metabolic process	3	0.02826
GO:0006810	Biological Process	transport	3	0.370703
GO:0045735	Molecular Function	nutrient reservoir activity	2	0.0278508
GO:0030151	Molecular Function	molybdenum ion binding	2	0.0394446
GO:0003777	Molecular Function	microtubule motor activity	2	0.0394446
GO:0008017	Molecular Function	microtubule binding	2	0.0525258
GO:0016881	Molecular Function	acid-amino acid ligase activity	2	0.107451
GO:0008237	Molecular Function	metallopeptidase activity	2	0.116197
GO:0004177	Molecular Function	aminopeptidase activity	2	0.134194
GO:0015035	Molecular Function	protein disulfide oxidoreductase activity	2	0.152764
GO:0016301	Molecular Function	kinase activity	2	0.270712
GO:0004252	Molecular Function	serine-type endopeptidase activity	2	0.290721
GO:0005509	Molecular Function	calcium ion binding	2	0.417235
GO:0003924	Molecular Function	GTPase activity	2	0.444927
GO:0008168	Molecular Function	methyltransferase activity	2	0.480688
GO:0030170	Molecular Function	pyridoxal phosphate binding	2	0.694015
GO:0000166	Molecular Function	nucleotide binding	2	0.753758
GO:0004553	Molecular Function	hydrolase activity, hydrolyzing O-glycosyl compounds	2	0.907113
GO:0005871	Cellular Component	kinesin complex	2	0.0221305
GO:0005874	Cellular Component	microtubule	2	0.0946893
GO:0005576	Cellular Component	extracellular region	2	0.476169
GO:0007018	Biological Process	microtubule-based movement	2	0.0395514
GO:0006310	Biological Process	DNA recombination	2	0.067083
GO:0016567	Biological Process	protein ubiquitination	2	0.0826294
GO:0009058	Biological Process	biosynthetic process	2	0.281344
GO:0006364	Biological Process	rRNA processing	2	0.281344
GO:0006260	Biological Process	DNA replication	2	0.291361
GO:0006457	Biological Process	protein folding	2	0.350893
GO:0016310	Biological Process	phosphorylation	2	0.418058
GO:0006184	Biological Process	GTP catabolic process	2	0.445781
GO:0006281	Biological Process	DNA repair	2	0.548755
GO:0032259	Biological Process	methylation	2	0.587562
GO:0005975	Biological Process	carbohydrate metabolic process	2	0.988526
GO:0004084	Molecular Function	branched-chain-amino-acid transaminase activity	1	0.0267748
GO:0008998	Molecular Function	ribonucleoside-triphosphate reductase activity	1	0.0267748
GO:0051907	Molecular Function	S-(hydroxymethyl)glutathione synthase activity	1	0.0267748
GO:0050421	Molecular Function	nitrite reductase (NO-forming) activity	1	0.0267748
GO:0034511	Molecular Function	U3 snoRNA binding	1	0.0267748
GO:0052736	Molecular Function	beta-glucanase activity	1	0.0267748
GO:0042277	Molecular Function	peptide binding	1	0.0528367
GO:0017150	Molecular Function	tRNA dihydrouridine synthase activity	1	0.0528367
GO:0005199	Molecular Function	structural constituent of cell wall	1	0.0528367
GO:0033897	Molecular Function	ribonuclease T2 activity	1	0.0782045
GO:0003950	Molecular Function	NAD+ ADP-ribosyltransferase activity	1	0.0782045
GO:0004414	Molecular Function	homoserine O-acetyltransferase activity	1	0.102897
GO:0043140	Molecular Function	ATP-dependent 3'-5' DNA helicase activity	1	0.102897
GO:0031177	Molecular Function	phosphopantetheine binding	1	0.102897
GO:0003847	Molecular Function	1-alkyl-2-acetylglycerophosphocholine esterase activity	1	0.102897
GO:0003678	Molecular Function	DNA helicase activity	1	0.126931
GO:0016151	Molecular Function	nickel cation binding	1	0.126931
GO:0008271	Molecular Function	secondary active sulfate transmembrane transporter activity	1	0.126931
GO:0015299	Molecular Function	solute	1	0.126931
GO:0005096	Molecular Function	GTPase activator activity	1	0.150325
GO:0047750	Molecular Function	cholestenol delta-isomerase activity	1	0.150325
GO:0003884	Molecular Function	D-amino-acid oxidase activity	1	0.173096
GO:0004620	Molecular Function	phospholipase activity	1	0.19526
GO:0003688	Molecular Function	DNA replication origin binding	1	0.216833
GO:0003697	Molecular Function	single-stranded DNA binding	1	0.216833
GO:0051536	Molecular Function	iron-sulfur cluster binding	1	0.237831
GO:0008061	Molecular Function	chitin binding	1	0.258269
GO:0008484	Molecular Function	sulfuric ester hydrolase activity	1	0.278163
GO:0004571	Molecular Function	mannosyl-oligosaccharide 1,2-alpha-mannosidase activity	1	0.297525
GO:0008239	Molecular Function	dipeptidyl-peptidase activity	1	0.297525
GO:0004842	Molecular Function	ubiquitin-protein transferase activity	1	0.316371
GO:0042802	Molecular Function	identical protein binding	1	0.316371
GO:0004181	Molecular Function	metallocarboxypeptidase activity	1	0.316371
GO:0015205	Molecular Function	nucleobase transmembrane transporter activity	1	0.334715
GO:0003993	Molecular Function	acid phosphatase activity	1	0.352568
GO:0016773	Molecular Function	phosphotransferase activity, alcohol group as acceptor	1	0.369946
GO:0008171	Molecular Function	O-methyltransferase activity	1	0.369946
GO:0003887	Molecular Function	DNA-directed DNA polymerase activity	1	0.369946
GO:0016831	Molecular Function	carboxy-lyase activity	1	0.369946
GO:0008812	Molecular Function	choline dehydrogenase activity	1	0.386859
GO:0004499	Molecular Function	N,N-dimethylaniline monooxygenase activity	1	0.386859
GO:0003755	Molecular Function	peptidyl-prolyl cis-trans isomerase activity	1	0.386859
GO:0046873	Molecular Function	metal ion transmembrane transporter activity	1	0.403321
GO:0004871	Molecular Function	signal transducer activity	1	0.403321
GO:0016811	Molecular Function	hydrolase activity, acting on carbon-nitrogen (but not peptide) bonds, in linear amides	1	0.419344
GO:0003779	Molecular Function	actin binding	1	0.419344
GO:0051537	Molecular Function	2 iron, 2 sulfur cluster binding	1	0.450117
GO:0008483	Molecular Function	transaminase activity	1	0.450117
GO:0046982	Molecular Function	protein heterodimerization activity	1	0.506881
GO:0003682	Molecular Function	chromatin binding	1	0.520137
GO:0016887	Molecular Function	ATPase activity	1	0.545595
GO:0004386	Molecular Function	helicase activity	1	0.557816
GO:0005543	Molecular Function	phospholipid binding	1	0.557816
GO:0003899	Molecular Function	DNA-directed RNA polymerase activity	1	0.581286
GO:0022857	Molecular Function	transmembrane transporter activity	1	0.634681
GO:0016884	Molecular Function	carbon-nitrogen ligase activity, with glutamine as amido-N-donor	1	0.663409
GO:0016620	Molecular Function	oxidoreductase activity, acting on the aldehyde or oxo group of donors, NAD or NADP as acceptor	1	0.672477
GO:0016810	Molecular Function	hydrolase activity, acting on carbon-nitrogen (but not peptide) bonds	1	0.672477
GO:0050661	Molecular Function	NADP binding	1	0.68989
GO:0050662	Molecular Function	coenzyme binding	1	0.722002
GO:0008080	Molecular Function	N-acetyltransferase activity	1	0.799811
GO:0003723	Molecular Function	RNA binding	1	0.958274
GO:0015629	Cellular Component	actin cytoskeleton	1	0.023738
GO:0000796	Cellular Component	condensin complex	1	0.0469194
GO:0031160	Cellular Component	spore wall	1	0.0469194
GO:0070545	Cellular Component	PeBoW complex	1	0.0469194
GO:0009277	Cellular Component	fungal-type cell wall	1	0.091664
GO:0000151	Cellular Component	ubiquitin ligase complex	1	0.091664
GO:0042555	Cellular Component	MCM complex	1	0.134333
GO:0031298	Cellular Component	replication fork protection complex	1	0.134333
GO:0031261	Cellular Component	DNA replication preinitiation complex	1	0.134333
GO:0005656	Cellular Component	nuclear pre-replicative complex	1	0.134333
GO:0072686	Cellular Component	mitotic spindle	1	0.194653
GO:0030686	Cellular Component	90S preribosome	1	0.194653
GO:0030687	Cellular Component	preribosome, large subunit precursor	1	0.194653
GO:0000786	Cellular Component	nucleosome	1	0.232541
GO:0042729	Cellular Component	DASH complex	1	0.232541
GO:0005783	Cellular Component	endoplasmic reticulum	1	0.559987
GO:0005840	Cellular Component	ribosome	1	0.942824
GO:0007346	Biological Process	regulation of mitotic cell cycle	1	0.0268174
GO:0030042	Biological Process	actin filament depolymerization	1	0.0268174
GO:0032774	Biological Process	RNA biosynthetic process	1	0.0268174
GO:0009081	Biological Process	branched-chain amino acid metabolic process	1	0.0268174
GO:0019538	Biological Process	protein metabolic process	1	0.0268174
GO:0046585	Biological Process	enniatin biosynthetic process	1	0.0268174
GO:0019184	Biological Process	nonribosomal peptide biosynthetic process	1	0.0268174
GO:0006417	Biological Process	regulation of translation	1	0.0529199
GO:0042243	Biological Process	asexual spore wall assembly	1	0.0529199
GO:0046294	Biological Process	formaldehyde catabolic process	1	0.0529199
GO:0009267	Biological Process	cellular response to starvation	1	0.0529199
GO:0044238	Biological Process	primary metabolic process	1	0.0529199
GO:0006626	Biological Process	protein targeting to mitochondrion	1	0.0529199
GO:0042255	Biological Process	ribosome assembly	1	0.0529199
GO:0002943	Biological Process	tRNA dihydrouridine synthesis	1	0.0529199
GO:0006302	Biological Process	double-strand break repair	1	0.0783264
GO:0071704	Biological Process	organic substance metabolic process	1	0.0783264
GO:0007076	Biological Process	mitotic chromosome condensation	1	0.0783264
GO:0000282	Biological Process	cellular bud site selection	1	0.103055
GO:0006801	Biological Process	superoxide metabolic process	1	0.127125
GO:0006271	Biological Process	DNA strand elongation involved in DNA replication	1	0.127125
GO:0022900	Biological Process	electron transport chain	1	0.150552
GO:0000727	Biological Process	double-strand break repair via break-induced replication	1	0.150552
GO:0043547	Biological Process	positive regulation of GTPase activity	1	0.150552
GO:0042273	Biological Process	ribosomal large subunit biogenesis	1	0.150552
GO:0032508	Biological Process	DNA duplex unwinding	1	0.173354
GO:0016042	Biological Process	lipid catabolic process	1	0.173354
GO:0001510	Biological Process	RNA methylation	1	0.173354
GO:0016125	Biological Process	sterol metabolic process	1	0.173354
GO:0009395	Biological Process	phospholipid catabolic process	1	0.195548
GO:0008272	Biological Process	sulfate transport	1	0.195548
GO:0006267	Biological Process	pre-replicative complex assembly involved in nuclear cell cycle DNA replication	1	0.195548
GO:0051056	Biological Process	regulation of small GTPase mediated signal transduction	1	0.195548
GO:0034551	Biological Process	mitochondrial respiratory chain complex III assembly	1	0.195548
GO:0006270	Biological Process	DNA replication initiation	1	0.238174
GO:0030472	Biological Process	mitotic spindle organization in nucleus	1	0.258637
GO:0006334	Biological Process	nucleosome assembly	1	0.297939
GO:0009086	Biological Process	methionine biosynthetic process	1	0.297939
GO:0006096	Biological Process	glycolytic process	1	0.316806
GO:0043086	Biological Process	negative regulation of catalytic activity	1	0.316806
GO:0015851	Biological Process	nucleobase transport	1	0.335169
GO:0006662	Biological Process	glycerol ether metabolic process	1	0.335169
GO:0000413	Biological Process	protein peptidyl-prolyl isomerization	1	0.370436
GO:0006888	Biological Process	ER to Golgi vesicle-mediated transport	1	0.41988
GO:0030001	Biological Process	metal ion transport	1	0.450678
GO:0043581	Biological Process	mycelium development	1	0.465462
GO:0007165	Biological Process	signal transduction	3	0.493853
GO:0006066	Biological Process	alcohol metabolic process	1	0.546218
GO:0045454	Biological Process	cell redox homeostasis	1	0.558444
GO:0044237	Biological Process	cellular metabolic process	1	0.604161
GO:0006812	Biological Process	cation transport	1	0.625223
GO:0007264	Biological Process	small GTPase mediated signal transduction	1	0.645171
GO:0015031	Biological Process	protein transport	1	0.744533
